# Supplementary material for: Tremella fuciformis Extract Evokes Similar Effect as Hyaluronic Acid on Wound Healing but Through Different Mechanisms in Human Dermal Fibroblasts
Source: Molecules. 2026 Jul 3;31(13):2354. doi: 10.3390/molecules31132354 (PMC13362964; doi:10.3390/molecules31132354)
Supplement: Supplementary file 1 [file molecules-31-02354-s001.zip]

Archive with 1 entries (1 files):
- molecules-4363665-supplementary.pdf
